# Supplementary material for: Does the Pollen Diet Influence the Production and Expression of Antimicrobial Peptides in Individual Honey Bees?
Source: Insects. 2018 Jul 4;9(3):79. doi: 10.3390/insects9030079 (PMC6164669; doi:10.3390/insects9030079)
Supplement: Supplementary file 1 [file insects-09-00079-s001.zip]

Archive with 2 entries (2 files):
- Supplementary data_S6_MIQE table.xlsx
- Supplementary Material S1-S5.pdf
