# Supplementary material for: Does the Pollen Diet Influence the Production and Expression of Antimicrobial Peptides in Individual Honey Bees?
Source: Insects. 2018 Jul 4;9(3):79. doi: 10.3390/insects9030079 (PMC6164669; doi:10.3390/insects9030079)
Supplement: Supplementary file 1 [file insects-09-00079-s001.zip › Supplementary data_S6_MIQE table.xlsx]

## Sheet: Sheet1
Jiří Danihlík, Mária Škrabišová, René Lenobel, Marek Šebela, Eslam Omar, Marek Petřivalský, Karl Crailsheim, Robert Brodschneider (2018) Does the pollen diet influence the production and expression of antimicrobial peptides in individual honey bees?
Supplementary data S6
ITEM TO CHECK	IMPORTANCE
EXPERIMENTAL DESIGN
Definition of experimental and control groups	E	Control: bees fed sugar diet only; Experimental: bees fed various protein diet
Number within each group	E	11 - 16
SAMPLE
Description	E	honey bee abdomens
Volume/mass of sample processed	D	1 abdomen = 1 sample
Microdissection or macrodissection	E	homogenization of ahole abdomen
Processing procedure
If frozen - how and how quickly?	E	immediately in -80°C
If fixed - with what, how quickly?	E	NO
Sample storage conditions and duration (especially for FFPE samples)	E	-80°C until processing
NUCLEIC ACID EXTRACTION
Procedure and/or instrumentation	E	Mechanical homogenization of abdomen using ceramic balls in 2-ml microtubes
Name of kit and details of any modifications	E	Rnaesy Plan Mini Easy kit (Qiagen)
Source of additional reagents used	D	GITC buffer
Details of DNase or RNAse treatment	E	Turbo DNAse (Ambion) subsequent with Agercourt RNAclean XP for RNA purifiaction after Dnase treatment
Contamination assessment (DNA or RNA)	E	endpoint PCR
Nucleic acid quantification	E	at 260 nm using a BioSpec-nano micro-volume spectrophotometer (Shimadzu, Tokyo, Japan)
Instrument and method	E	spectrophotometry
RNA integrity method/instrument	E	yes
RIN/RQI or Cq of 3' and 5' transcripts	E	gel electrophoresis in 1.1 % (w/v) agarose gel
Electrophoresis traces	D	N/A
Inhibition testing (Cq dilutions, spike or other)	E	Primer efficienty is stated in Supplementary material S3
REVERSE TRANSCRIPTION
Complete reaction conditions	E	Transcriptor High Fidelity kit (Roche)
Amount of RNA and reaction volume	E	up to 4 µg
Priming oligonucleotide (if using GSP) and concentration	E	oligo dT
Reverse transcriptase and concentration	E	10 U
Temperature and time	E	10 min
Manufacturer of reagents and catalogue numbers	D	product No: 05091284001
Cqs with and without RT	D*
Storage conditions of cDNA	D	-80°C
qPCR TARGET INFORMATION
If multiplex, efficiency and LOD of each assay.	E	N/A
Sequence accession number	E	N/A
Location of amplicon	D	N/A
Amplicon length	E	LOC406144: 72 bp, Apid1 80 bp, Arp1: 155 bp, EF1a-F2: 153 bp
In silico specificity screen (BLAST, etc)	E	N/A
Pseudogenes, retropseudogenes or other homologs?	D	N/A
Sequence alignment	D	N/A
Secondary structure analysis of amplicon	D	N/A
Location of each primer by exon or intron (if applicable)	E	Performed previously see reference for each primer, Supplementary material S2
What splice variants are targeted?	E	Performed previously see reference for each primer, Supplementary material S2
qPCR OLIGONUCLEOTIDES
Primer sequences	E	Supplemetary material S2
RTPrimerDB Identification Number	D	N/A
Probe sequences	D**	N/A
Location and identity of any modifications	E	N/A
Manufacturer of oligonucleotides	D	N/A
Purification method	D	N/A
qPCR PROTOCOL
Complete reaction conditions	E	described in Matherian and method and in Supplementary material S2
Reaction volume and amount of cDNA/DNA	E	5 µl; 1.6 µl
Primer, (probe), Mg++ and dNTP concentrations	E	0.45 µl of 3.3 µM of each primer
Polymerase identity and concentration	E	5 µL: 2.5 µl of 2× SyberSelect® Master Mix
Buffer/kit identity and manufacturer	E	SyberSelect® Master Mix, Fisher Scientific, Cat. No: 4472908
Exact chemical constitution of the buffer	D	costituion seted up by the manufacturer
Additives (SYBR Green I, DMSO, etc.)	E	costituion seted up by the manufacturer
Manufacturer of plates/tubes and catalog number	D	Hard-Shell® Low-Profile Thin-Wall 96-Well Skirted PCR Plates #HSP9601 , BioRad
Complete thermocycling parameters	E	denaturation at 95 °C for 10 min, 40 × [95 °C - 15 s, 60 °C for 1 min], followed by a melting curve analysis where the dissociation curve was assessed for product size confirmation
Reaction setup (manual/robotic)	D	manual
Manufacturer of qPCR instrument	E	CFX96 Touch™ Real-Time PCR Detection System
qPCR VALIDATION
Evidence of optimisation (from gradients)	D	Annealing temperature optimized by gradient endpoint PCR
Specificity (gel, sequence, melt, or digest)	E	Agarose gel electrophoresis (3 % w,v) and melting curve analysis
For SYBR Green I, Cq of the NTC	E	higher than 40
Standard curves with slope and y-intercept	E	Supplemetary material S4
PCR efficiency calculated from slope	E	Supplemetary material S4
Confidence interval for PCR efficiency or standard error	D	N/A
r2 of standard curve	E	Supplemetary material S4
Linear dynamic range	E	N/A
Cq variation at lower limit	E	N/A
Confidence intervals throughout range	D	N/A
Evidence for limit of detection	E	N/A
If multiplex, efficiency and LOD of each assay.	E	N/A
DATA ANALYSIS
qPCR analysis program (source, version)	E	Bio Rad CFX manager software, version 3.1
Cq method determination	E	Bio Rad CFX manager software, version 3.1
Outlier identification and disposition	E	Q-Q plot of Cqs
Results of NTCs	E	all negative
Justification of number and choice of reference genes	E	2 reference genes, validated by BestKeeper, supplementary material S4
Description of normalisation method	E	Pfaffl et al., 2002
Number and concordance of biological replicates	D	see Material and Method
Number and stage (RT or qPCR) of technical replicates	E	see Material and Method
Repeatability (intra-assay variation)	E	see Material and Method
Reproducibility (inter-assay variation, %CV)	D	N/A
Power analysis	D	N/A
Statistical methods for result significance	E	Pfaffl, 2001; Vandesompele et al., 2002
Software (source, version)	E	Pfaffl, 2001; Vandesompele et al., 2003
Cq or raw data submission using RDML	D
